# Supplementary material for: The impact of the COVID-19 outbreak on emergency general surgery in the first German “hotspot region” Aachen-Heinsberg–A multicentre retrospective cohort study
Source: PLoS One. 2023 Jan 25;18(1):e0280867. doi: 10.1371/journal.pone.0280867 (PMC9876361; doi:10.1371/journal.pone.0280867)
Supplement: S2 Data — (TXT) [file pone.0280867.s004.txt]

S3 Data set
doi:10.5061/dryad.4b8gthtg0
